# Supplementary material for: Comparative and Evolutionary Analysis of the HES/HEY Gene Family Reveal Exon/Intron Loss and Teleost Specific Duplication Events
Source: PLoS One. 2012 Jul 13;7(7):e40649. doi: 10.1371/journal.pone.0040649 (PMC3396596; doi:10.1371/journal.pone.0040649)
Supplement: Table S1 — List of HES/HEY genes in the genomes investigated. (XLS) [file pone.0040649.s007.xls]

## Sheet: Sheet1
taxonomic groups	scientific names	common name	HEY genes protein ID		group
Mammalia	Homo sapiens	Human	ENSP00000338272		HEY
			ENSP00000357348		HEY
			ENSP00000361943		HEY
			ENSP00000256495		DEC
			ENSP00000242728		DEC
			ENSP00000426033		HESL
			ENSP00000232424		HES
			ENSP00000367065		HES
			ENSP00000367130		HES
			ENSP00000304595		HES
			ENSP00000367714		HES
			ENSP00000272937		HES
			ENSP00000314774		HES
Aves	Gallus gallus	Chicken	ENSGALP00000023905		HEY
			ENSGALP00000025335		HEY
			ENSGALP00000034328		HEY
			ENSGALP00000013509		DEC
			ENSGALP00000001706		HES
			ENSGALP00000001712		HES
			ENSGALP00000001713		HES
			ENSGALP00000008850		HES
			ENSGALP00000039369		HES
Reptilia	Anolis carolinensis	Anole Lizard	ENSACAP00000013195		HEY
			ENSACAP00000001749		HEY
			ENSACAP00000012353		DEC
			ENSACAP00000000427		DEC
			ENSACAP00000002279		HESL
			ENSACAP00000001514		HES
			ENSACAP00000002627		HES
			ENSACAP00000003080		HES
			ENSACAP00000003987		HES
			ENSACAP00000004769		HES
			ENSACAP00000020312		HES
Amphibia	Xenopus tropicalis	Frog	ENSXETP00000017194		HEY
			ENSXETP00000047237		HEY
			ENSXETP00000011372		DEC
			ENSXETP00000050690		DEC
			ENSXETP00000062321		HESL
			ENSXETP00000002530		HES
			ENSXETP00000013003		HES
			ENSXETP00000019915		HES
			ENSXETP00000024266		HES
			ENSXETP00000026359		HES
			ENSXETP00000026362		HES
			ENSXETP00000048128		HES
			ENSXETP00000055937		HES
			ENSXETP00000061549		HES
			ENSXETP00000062036		HES
			ENSXETP00000063264		HES
			ENSXETP00000063605		HES
Osteichthyes	Danio rerio	Zebrafish	ENSDARP00000002357		HEY
			ENSDARP00000072659		HEY
			ENSDARP00000094416		HEY
			ENSDARP00000023917		DEC
			ENSDARP00000061105		DEC
			ENSDARP00000073348		HESL
			ENSDARP00000006074		HES
			ENSDARP00000094984		HES
			ENSDARP00000017640		HES
			ENSDARP00000021078		HES
			ENSDARP00000027076		HES
			ENSDARP00000044079		HES
			ENSDARP00000055705		HES
			ENSDARP00000055706		HES
			ENSDARP00000055708		HES
			ENSDARP00000073394		HES
			ENSDARP00000073721		HES
			ENSDARP00000073730		HES
			ENSDARP00000092351		HES
			ENSDARP00000094981		HES
			ENSDARP00000122768		HES
			ENSDARP00000099080		HES
			ENSDARP00000101873		HES
			ENSDARP00000102196		HES
			ENSDARP00000102312		HES
			ENSDARP00000111735		HES
			ENSDARP00000120678		HES
			ENSDARP00000123627		HES
Osteichthyes	Takifugu rubripes	Fugu	ENSTRUP00000007969		HEY
			ENSTRUP00000034668		HEY
			ENSTRUP00000037228		HEY
			ENSTRUP00000013624		DEC
			ENSTRUP00000028751		DEC
			ENSTRUP00000037143		DEC
			ENSTRUP00000045089		HESL
			ENSTRUP00000002313		HES
			ENSTRUP00000003434		HES
			ENSTRUP00000008195		HES
			ENSTRUP00000008383		HES
			ENSTRUP00000009332		HES
			ENSTRUP00000009391		HES
			ENSTRUP00000016378		HES
			ENSTRUP00000016426		HES
			ENSTRUP00000018279		HES
			ENSTRUP00000021635		HES
			ENSTRUP00000025120		HES
			ENSTRUP00000038846		HES
			ENSTRUP00000038850		HES
			ENSTRUP00000040036		HES
			ENSTRUP00000040042		HES
			ENSTRUP00000044565		HES
Osteichthyes	Oryzias latipes	Medaka	ENSORLP00000010377		HEY
			ENSORLP00000016232		HEY
			ENSORLP00000017125		HEY
			ENSORLP00000014277		DEC
			ENSORLP00000015957		DEC
			ENSORLP00000018044		DEC
			ENSORLP00000024319		HESL
			ENSORLP00000004962		HES
			ENSORLP00000005349		HES
			ENSORLP00000005762		HES
			ENSORLP00000006865		HES
			ENSORLP00000009470		HES
			ENSORLP00000012340		HES
			ENSORLP00000019309		HES
			ENSORLP00000019320		HES
			ENSORLP00000020223		HES
			ENSORLP00000020797		HES
			NP_001098267.1		HES
			NP_001098279.1		HES
Osteichthyes	Gasterosteus aculeatus	Stickleback	ENSGACP00000004488		HEY
			ENSGACP00000009942		HEY
			ENSGACP00000011504		HEY
			ENSGACP00000017956		HEY
			ENSGACP00000000850		DEC
			ENSGACP00000015451		DEC
			ENSGACP00000015819		DEC
			ENSGACP00000023401		HESL
			ENSGACP00000005677		HES
			ENSGACP00000005682		HES
			ENSGACP00000005690		HES
			ENSGACP00000005694		HES
			ENSGACP00000005696		HES
			ENSGACP00000005699		HES
			ENSGACP00000005702		HES
			ENSGACP00000007496		HES
			ENSGACP00000008404		HES
			ENSGACP00000008408		HES
			ENSGACP00000008554		HES
			ENSGACP00000009734		HES
			ENSGACP00000012231		HES
			ENSGACP00000017289		HES
			ENSGACP00000017819		HES
			ENSGACP00000021075		HES
			ENSGACP00000024607		HES
Osteichthyes	Tetraodon nigroviridis	Tetraodon	ENSTNIP00000012093		HEY
			ENSTNIP00000020937		HEY
			ENSTNIP00000021570		HEY
			ENSTNIP00000010143		DEC
			ENSTNIP00000015116		DEC
			ENSTNIP00000017578		DEC
			ENSTNIP00000021222		HESL
			ENSTNIP00000003806		HES
			ENSTNIP00000008991		HES
			ENSTNIP00000010657		HES
			ENSTNIP00000014597		HES
			ENSTNIP00000014945		HES
			ENSTNIP00000014946		HES
			ENSTNIP00000014957		HES
			ENSTNIP00000014958		HES
			ENSTNIP00000016819		HES
			ENSTNIP00000017340		HES
			ENSTNIP00000018217		HES
			ENSTNIP00000018295		HES
			ENSTNIP00000018639		HES
Cephalochordata	Branchiostoma floridae	Amphioxus	Brafl1|271445		HEY
			Brafl1|129955		HEY
			Brafl1|103107		DEC
			Brafl1|132230		DEC
			Brafl1|103572		HESL
			Brafl1|99475		HESL
			Brafl1|116862		HES
			Brafl1|116863		HES
			Brafl1|116903		HES
			Brafl1|118470		HES
			Brafl1|127513		HES
			Brafl1|127515		HES
			Brafl1|129457		HES
			Brafl1|267120		HES
			Brafl1|65983		HES
Urochordata	Ciona intestinalis	Ciona	ENSCINP00000013234		HEY
			ENSCINP00000008110		HES
			ENSCINP00000010322		HES
			ENSCINP00000025238		HES
Echinodermata	Strongylocentrotus purpuratus	Sea urchin	GLEAN3_09465		HEY
			GLEAN3_21608		HES
			GLEAN3_06814		HES
			GLEAN3_06813		HES
			GLEAN3_15712		HES
Annelida	Lumbricus rubellus	Earthworm	Earthworm|k_4183|Q9WV93		HEY
			Earthworm|k_16581|Q66KK8		HEY
			Earthworm|a_16410|Q8AVU4		HES
			Earthworm|a_7910|Q7KM13		HES
			Earthworm|a_19463|P26439|3		HES
Insecta	Drosophila melanogaster	Fruit fly	FBpp0087945		HEY
			FBpp0074362		HES
			FBpp0076296		HES
			FBpp0080685		HES
			FBpp0081723		HES
			FBpp0084328		HES
			FBpp0084329		HES
			FBpp0084332		HES
			FBpp0084334		HES
			FBpp0084335		HES
			FBpp0084352		HES
			FBpp0084355		HES
			FBpp0087879		HES
Nematode	Caenorhabditis elegans	C.elegans	NP_500281.1		HES
Cnidaria	Nematostella vectensis	Sea Anemones	Nemve1|28948		HEY
			Nemve1|246249		HESL
			Nemve1|164325		HES
			Nemve1|202232		HES
			Nemve1|241656		HES
			Nemve1|67328		HES
			Nemve1|98450		HES
Spongia	Amphimedon queenslandica	Sponge	XP_003387453.1		HEY
