# Supplementary material for: Comparative and Evolutionary Analysis of the HES/HEY Gene Family Reveal Exon/Intron Loss and Teleost Specific Duplication Events
Source: PLoS One. 2012 Jul 13;7(7):e40649. doi: 10.1371/journal.pone.0040649 (PMC3396596; doi:10.1371/journal.pone.0040649)
Supplement: Table S4 — The exon loss, exon fusion/intron loss of HES/HEY in human, zebrafish and fruit fly. All the sequences were compared with the sponge HEY gi|340377873|ref|XP_003387453.1|, which is considered as the ancestor of HES/HEY. (XLS) [file pone.0040649.s010.xls]

## Sheet: Sheet1
Summary of the exon and intron loss for HES/HEY genes in human/zebrafish/fruit fly.
All the sequences were compared with the sponge HEY gi|340377873|ref|XP_003387453.1|, which represent the ancestor of HES/HEY genes.
Human
	Ensembl id	Number of exons	Number of exons lost	Number of intron lost	Others
HEY1	ENSP00000338272	5	0	0
HEY2	ENSP00000357348	5	0	0
HEYL	ENSP00000361943	5	0	0
DEC1	ENSP00000256495	5	0	0
DEC2	ENSP00000242728	5	0	0
HESL	ENSP00000426033	4	1	0
HES1	ENSP00000232424	4	1	0
HES2	ENSP00000367065	4	1	0
HES3	ENSP00000367130	3	2	0
HES4	ENSP00000304595	4	1	0
HES5	ENSP00000367714	3	0	1
HES6	ENSP00000272937	4	1	0
HES7	ENSP00000314774	4	1	0
Zebrafish
	Ensembl id	Number of exons	Number of exons lost	Number of intron lost	Others
HEY1	ENSDARP00000094416	5	0	0
HEY2	ENSDARP00000002357	5	0	0
HEYL	ENSDARP00000072659	5	0	0
DEC1	ENSDARP00000023917	5	0	0
DEC2	ENSDARP00000061105	5	0	0
HESL	ENSDARP00000073348	4	1	0
HES1	ENSDARP00000102312	5	1	0	1 exon gain
	ENSDARP00000073394	4	1	0
HES2	ENSDARP00000102196	5	1	0	1 exon split
	ENSDARP00000120678	3	1	1	1 exon split
HES3	ENSDARP00000099080	4	1	0
HES5	ENSDARP00000055705	2	1	2
	ENSDARP00000055706	2	1	2
	ENSDARP00000044079	2	1	2
	ENSDARP00000055708	1	2	2
	ENSDARP00000073730	2	1	2
	ENSDARP00000122768	2	1	2
	ENSDARP00000094984	2	1	2
	ENSDARP00000073721	2	1	2
	ENSDARP00000094981	2	1	2
HES6	ENSDARP00000092351	4	1	0
	ENSDARP00000111735	4	1	0
	ENSDARP00000101873	4	1	0
	ENSDARP00000021078	4	1	0
HES7	ENSDARP00000027076	4	1	0
	ENSDARP00000017640	4	1	0
	ENSDARP00000123627	3	1	1
	ENSDARP00000006074	3	1	1
Fruit fly
	Ensembl id	Number of exons	Number of exons lost	Number of intron lost	Others
HEY	FBpp0087945	3	0	2
DEC	FBpp0081723	4	0	2	1 exon split
DmHES	FBpp0087879	3	1	1
	FBpp0080685	3	1	1
	FBpp0076296	3	1	1
DmHES	FBpp0084335	1	1	3
	FBpp0084352	1	1	3
	FBpp0084355	1	1	3
	FBpp0084332	1	1	3
	FBpp0084334	1	1	3
	FBpp0084329	1	1	3
	FBpp0084328	1	1	3
DmHES	FBpp0074362	2	1	2
