# Supplementary material for: Comparative and Evolutionary Analysis of the HES/HEY Gene Family Reveal Exon/Intron Loss and Teleost Specific Duplication Events
Source: PLoS One. 2012 Jul 13;7(7):e40649. doi: 10.1371/journal.pone.0040649 (PMC3396596; doi:10.1371/journal.pone.0040649)
Supplement: Table S5 — The expression pattern of HES/HEY genes in zebrafish. (XLS) [file pone.0040649.s011.xls]

## Sheet: Sheet1
		ENSDARP00000023917	ENSDARP00000061105	ENSDARP00000094416	ENSDARP00000002357	ENSDARP00000072659	ENSDARP00000073394	ENSDARP00000102312	ENSDARP00000099080	ENSDARP00000055706	ENSDARP00000044079	ENSDARP00000055708	ENSDARP00000094981	ENSDARP00000094985	ENSDARP00000073730	ENSDARP00000007386	ENSDARP00000021078	ENSDARP00000021079	ENSDARP00000101873	ENSDARP00000027076	ENSDARP00000006074	ENSDARP00000123627
		DEC1	DEC2	HEY1	HEY2	HEYL	HES1	HES1	HES3	HES5	HES5	HES5	HES5	HES5	HES5	HES5	HES6	HES7	HES6	HES7	HES7	HES7
Period	Stage	Bhlhe40	Bhlhe41	Hey1	Hey2	Heyl	Her9	Her6	Her3	Her15.1	Her12	Her2	Her4.5	Her4.2	Her4.1	Her4.3	Hes6	Hes7	Her13	Her1	Her7	Her5
Zygote (0 - 0.75 h)	1-cell
Cleavage	2-cell
(0.75 - 2.25 h)	4-cell
	8-cell
	16-cell
	32-cell
	64-cell
Blastula	128-cell
(2.25 - 5.25 h)	256-cell
	512-cell
	1k-cell
	High
	Oblong
	Sphere	whole organism	whole organism
	Dome	whole organism	whole organism
	30%-epiboly	whole organism	whole organism, common cardinal vein, epiphysis, heart, hindbrain, midbrain, neural crest, notochord, otic vesicle, parachordal cartilage, posterior cardinal vein, prechordal plate, pronephric duct, shield, somite, swim bladder, swim bladder bud, tract of the postoptic commissure						whole organism, epiblast, midbrain neural keel, neural plate, neural rod, presumptive neural plate, trunk neural crest											presumptive mesoderm	presumptive mesoderm
Gastrula	50%-epiboly	whole organism	whole organism, common cardinal vein, epiphysis, heart, hindbrain, midbrain, neural crest, notochord, otic vesicle, parachordal cartilage, posterior cardinal vein, prechordal plate, pronephric duct, shield, somite, swim bladder, swim bladder bud, tract of the postoptic commissure						whole organism, epiblast, midbrain neural keel, neural plate, neural rod, presumptive neural plate, trunk neural crest											presumptive mesoderm	presumptive mesoderm	EVL
(5.25 - 10.33 h)	Germ-ring	whole organism	whole organism, common cardinal vein, epiphysis, heart, hindbrain, midbrain, neural crest, notochord, otic vesicle, parachordal cartilage, posterior cardinal vein, prechordal plate, pronephric duct, shield, somite, swim bladder, swim bladder bud, tract of the postoptic commissure						whole organism, epiblast, midbrain neural keel, neural plate, neural rod, presumptive neural plate, trunk neural crest											presumptive mesoderm	presumptive mesoderm
	Shield	whole organism	whole organism, common cardinal vein, epiphysis, heart, hindbrain, midbrain, neural crest, notochord, otic vesicle, parachordal cartilage, posterior cardinal vein, prechordal plate, pronephric duct, shield, somite, swim bladder, swim bladder bud, tract of the postoptic commissure				axis, neural plate, notochord, presumptive floor plate, presumptive hypochord, shield		whole organism, epiblast, midbrain neural keel, neural plate, neural rod, presumptive neural plate, trunk neural crest								segmental plate, tail bud	segmental plate, tail bud	segmental plate, tail bud		presumptive mesoderm
	75%-epiboly	whole organism	whole organism, common cardinal vein, epiphysis, heart, hindbrain, midbrain, neural crest, notochord, otic vesicle, parachordal cartilage, posterior cardinal vein, prechordal plate, pronephric duct, shield, somite, swim bladder, swim bladder bud, tract of the postoptic commissure				axis, neural plate, presumptive floor plate, presumptive hypochord, notochord, shield		whole organism, epiblast, midbrain neural keel, neural plate, neural rod, presumptive neural plate, trunk neural crest	adaxial cell, margin, segmental plate, tail bud							segmental plate, tail bud	segmental plate, tail bud	segmental plate, tail bud	lateral mesoderm, mesoderm, presumptive segmental plate, segmental plate, tail bud	presumptive segmental plate, segmental plate, tail bud, presumptive mesoderm
	90%-epiboly	whole organism	whole organism, common cardinal vein, epiphysis, heart, hindbrain, midbrain, neural crest, notochord, otic vesicle, parachordal cartilage, posterior cardinal vein, prechordal plate, pronephric duct, shield, somite, swim bladder, swim bladder bud, tract of the postoptic commissure				axis, neural plate, presumptive floor plate, presumptive hypochord,notochord, shield		whole organism, epiblast, midbrain neural keel, neural plate, neural rod, presumptive neural plate, trunk neural crest	adaxial cell, margin, segmental plate, tail bud							segmental plate, tail bud	segmental plate, tail bud	segmental plate, tail bud	lateral mesoderm, mesoderm, presumptive segmental plate, segmental plate, tail bud	presumptive segmental plate, segmental plate, tail bud,	endodermal cell, midbrain hindbrain boundary neural plate
	Bud	whole organism	whole organism, common cardinal vein, epiphysis, heart, hindbrain, midbrain, neural crest, notochord, otic vesicle, parachordal cartilage, posterior cardinal vein, prechordal plate, pronephric duct, shield, somite, swim bladder, swim bladder bud, tract of the postoptic commissure				axis, neural plate, presumptive floor plate, presumptive hypochord,notochord, shield		whole organism, epiblast, midbrain neural keel, neural plate, neural rod, presumptive neural plate, trunk neural crest	central nervous system, adaxial cell, margin, segmental plate, tail bud	intermediate mesoderm, lateral mesoderm, neural tube, otic placode, segmental plate, telencephalon				presumptive segmental plate		segmental plate, tail bud	segmental plate, tail bud	segmental plate, tail bud	lateral mesoderm, mesoderm, presumptive segmental plate, segmental plate, tail bud	presumptive segmental plate，segmental plate, tail bud,	endoderm, midbrain hindbrain boundary neural plate, midbrain hindbrain boundary, midbrain hindbrain boundary neural keel
Segmentation	1-4 somites	whole organism	whole organism, common cardinal vein, epiphysis, heart, hindbrain, midbrain, neural crest, notochord, otic vesicle, parachordal cartilage, posterior cardinal vein, prechordal plate, pronephric duct, shield, somite, swim bladder, swim bladder bud, tract of the postoptic commissure		anterior lateral plate mesoderm, atrioventricular ring, atrium, brain, cardiac ventricle, dorsal aorta, heart rudiment, posterior lateral plate mesoderm		axis, neural plate, presumptive floor plate, presumptive hypochord,neural plate, notochord, shield		whole organism, epiblast, midbrain neural keel, neural plate, neural rod, presumptive neural plate, trunk neural crest	neural plate, central nervous system, adaxial cell, margin, segmental plate, tail bud	intermediate mesoderm, lateral mesoderm, neural tube, otic placode, segmental plate, telencephalon			neural plate, neural rod, neural tube	hindbrain neural plate,forebrain neural keel, neural plate, tail bud, trigeminal placode,neuroectoderm		segmental plate, tail bud	segmental plate, tail bud	segmental plate, tail bud	lateral mesoderm, mesoderm, presumptive segmental plate, segmental plate, tail bud, somite	presumptive segmental plate, segmental plate，tail bud, somite,	whole organism, midbrain hindbrain boundary, midbrain hindbrain boundary neural keel
(10.33 - 24 h)	5-9 somites	whole organism	whole organism, common cardinal vein, epiphysis, heart, hindbrain, midbrain, neural crest, notochord, otic vesicle, parachordal cartilage, posterior cardinal vein, prechordal plate, pronephric duct, shield, somite, swim bladder, swim bladder bud, tract of the postoptic commissure		anterior lateral plate mesoderm, atrioventricular ring, atrium, brain, cardiac ventricle, dorsal aorta, heart rudiment, posterior lateral plate mesoderm		neural plate		whole organism, epiblast, midbrain neural keel, neural plate, neural rod, presumptive neural plate, trunk neural crest	central nervous system, adaxial cell, margin, segmental plate, tail bud	intermediate mesoderm, lateral mesoderm, neural tube, otic placode, segmental plate, telencephalon			neural plate, neural rod, neural tube	hindbrain neural keel, neural plate, presumptive diencephalon, presumptive telencephalon, tail bud, trigeminal placode,segmental plate,nervous system,cranial ganglion sensory neuron, forebrain midbrain boundary neural rod, hindbrain neural rod, midbrain neural rod, trigeminal ganglion sensory neuron		somite, segmental plate, tail bud	somite, segmental plate, tail bud	somite, segmental plate, tail bud	lateral mesoderm, mesoderm，presumptive segmental plate, segmental plate, tail bud, somite	presumptive segmental plate, segmental plate，tail bud, somite,	midbrain hindbrain boundary neural rod, midbrain hindbrain boundary, midbrain hindbrain boundary neural keel
	10-13 somites	whole organism	whole organism, common cardinal vein, epiphysis, heart, hindbrain, midbrain, neural crest, notochord, otic vesicle, parachordal cartilage, posterior cardinal vein, prechordal plate, pronephric duct, shield, somite, swim bladder, swim bladder bud, tract of the postoptic commissure		anterior lateral plate mesoderm, atrioventricular ring, atrium, brain, cardiac ventricle, dorsal aorta, heart rudiment, posterior lateral plate mesoderm				whole organism, epiblast, midbrain neural keel, neural plate, neural rod, presumptive neural plate, trunk neural crest	central nervous system, adaxial cell, margin, segmental plate, tail bud	intermediate mesoderm, lateral mesoderm, neural tube, otic placode, segmental plate, telencephalon,central nervous system, tail bud			neural plate, neural rod, neural tube	segmental plate,cranial ganglion sensory neuron, forebrain midbrain boundary neural rod, hindbrain neural rod, midbrain neural rod, trigeminal ganglion sensory neuron		segmental plate, tail bud	segmental plate, tail bud	segmental plate, tail bud	lateral mesoderm, mesoderm, presumptive segmental plate, segmental plate, somite	segmental plate，tail bud, somite,	midbrain hindbrain boundary, midbrain hindbrain boundary neural keel
	14-19 somites	whole organism	whole organism, common cardinal vein, epiphysis, heart, hindbrain, midbrain, neural crest, notochord, otic vesicle, parachordal cartilage, posterior cardinal vein, prechordal plate, pronephric duct, shield, somite, swim bladder, swim bladder bud, tract of the postoptic commissure		anterior lateral plate mesoderm, atrioventricular ring, atrium, brain, cardiac ventricle, dorsal aorta, heart rudiment, posterior lateral plate mesoderm, lateral plate mesoderm angioblastic mesenchymal cell		pronephric duct,renal glomerulus		whole organism, epiblast, midbrain neural keel, neural plate, neural rod, presumptive neural plate, trunk neural crest	central nervous system, adaxial cell, margin, segmental plate, tail bud	intermediate mesoderm, lateral mesoderm, neural tube, otic placode, segmental plate, telencephalon			neural plate, neural rod, neural tube	neural tube, segmental plate,cranial ganglion sensory neuron, forebrain midbrain boundary neural rod, hindbrain neural rod, midbrain neural rod, trigeminal ganglion sensory neuron		segmental plate, tail bud	segmental plate, tail bud	segmental plate, tail bud	presumptive segmental plate, segmental plate,tail bud		midbrain hindbrain boundary, midbrain hindbrain boundary neural keel
	20-25 somites	whole organism	whole organism, common cardinal vein, epiphysis, heart, hindbrain, midbrain, neural crest, notochord, otic vesicle, parachordal cartilage, posterior cardinal vein, prechordal plate, pronephric duct, shield, somite, swim bladder, swim bladder bud, tract of the postoptic commissure		anterior lateral plate mesoderm, atrioventricular ring, atrium, brain, cardiac ventricle, dorsal aorta, heart rudiment, posterior lateral plate mesoderm		pronephric duct								cranial ganglion sensory neuron, forebrain midbrain boundary neural rod, hindbrain neural rod, midbrain neural rod, trigeminal ganglion sensory neuron		segmental plate, tail bud	segmental plate, tail bud	segmental plate, tail bud	segmental plate，somite		midbrain hindbrain boundary, midbrain hindbrain boundary neural keel
	26+ somites	whole organism	whole organism, common cardinal vein, epiphysis, heart, hindbrain, midbrain, neural crest, notochord, otic vesicle, parachordal cartilage, posterior cardinal vein, prechordal plate, pronephric duct, shield, somite, swim bladder, swim bladder bud, tract of the postoptic commissure		anterior lateral plate mesoderm, atrioventricular ring, atrium, brain, cardiac ventricle, dorsal aorta, heart rudiment, posterior lateral plate mesoderm			forebrain midbrain boundary, midbrain hindbrain boundary							diencephalon, hindbrain, midbrain, neural tube, presumptive neural retina,cranial ganglion sensory neuron, forebrain midbrain boundary neural rod, hindbrain neural rod, midbrain neural rod, trigeminal ganglion sensory neuron		segmental plate, tail bud	segmental plate, tail bud	segmental plate, tail bud	segmental plate
Pharyngula	Prim-5	whole organism	whole organism, common cardinal vein, epiphysis, heart, hindbrain, midbrain, neural crest, notochord, otic vesicle, parachordal cartilage, posterior cardinal vein, prechordal plate, pronephric duct, shield, somite, swim bladder, swim bladder bud, tract of the postoptic commissure	blood vessel endothelial cell, endocardium, mandibular arch skeleton, pharyngeal arch 2 skeleton	anterior lateral plate mesoderm, atrioventricular ring, atrium, brain, cardiac ventricle, dorsal aorta, heart rudiment, posterior lateral plate mesoderm, brain, dorsal aorta, dorsal aorta, intersegmental vessel, artery, axial vasculature		hindbrain	diencephalon, hindbrain, midbrain, presumptive neural retina							whole organism,central nervous system, trigeminal ganglion,neuroblast (sensu Vertebrata),central nervous system, trigeminal ganglion,cranial ganglion sensory neuron, forebrain midbrain boundary neural rod, hindbrain neural rod, midbrain neural rod, trigeminal ganglion sensory neuron,hindbrain rhombomere,rhombomere,hindbrain,		segmental plate, tail bud	segmental plate, tail bud	segmental plate, tail bud			midbrain hindbrain boundary
(24 - 48 h)	Prim-15	whole organism, hindbrain, iris, midbrain, retinal pigmented epithelium, somite	whole organism, common cardinal vein, epiphysis, heart, hindbrain, midbrain, neural crest, notochord, otic vesicle, parachordal cartilage, posterior cardinal vein, prechordal plate, pronephric duct, shield, somite, swim bladder, swim bladder bud, tract of the postoptic commissure	mandibular arch skeleton, pharyngeal arch 2 skeleton	anterior lateral plate mesoderm, atrioventricular ring, atrium, brain, cardiac ventricle, dorsal aorta, heart rudiment, posterior lateral plate mesoderm		pronephros, somite, spinal cord	diencephalon							whole organism,neuroblast (sensu Vertebrata),hindbrain
	Prim-25	whole organism, hindbrain, iris, midbrain, retinal pigmented epithelium, somite	whole organism, common cardinal vein, epiphysis, heart, hindbrain, midbrain, neural crest, notochord, otic vesicle, parachordal cartilage, posterior cardinal vein, prechordal plate, pronephric duct, shield, somite, swim bladder, swim bladder bud, tract of the postoptic commissure	mandibular arch skeleton, pharyngeal arch 2 skeleton	anterior lateral plate mesoderm, atrioventricular ring, atrium, brain, cardiac ventricle, dorsal aorta, heart rudiment, posterior lateral plate mesoderm			diencephalon							neuroblast (sensu Vertebrata),hindbrain
	High-pec	whole organism, hindbrain, iris, midbrain, retinal pigmented epithelium, somite	whole organism, common cardinal vein, epiphysis, heart, hindbrain, midbrain, neural crest, notochord, otic vesicle, parachordal cartilage, posterior cardinal vein, prechordal plate, pronephric duct, shield, somite, swim bladder, swim bladder bud, tract of the postoptic commissure		anterior lateral plate mesoderm, atrioventricular ring, atrium, brain, cardiac ventricle, dorsal aorta, heart rudiment, posterior lateral plate mesoderm										neuroblast (sensu Vertebrata)
Hatching	Long-pec	whole organism, hindbrain, iris, midbrain, retinal pigmented epithelium, somite, retina, retinal ganglion cell layer	whole organism, common cardinal vein, epiphysis, heart, hindbrain, midbrain, neural crest, notochord, otic vesicle, parachordal cartilage, posterior cardinal vein, prechordal plate, pronephric duct, shield, somite, swim bladder, swim bladder bud, tract of the postoptic commissure		anterior lateral plate mesoderm, atrioventricular ring, atrium, brain, cardiac ventricle, dorsal aorta, heart rudiment, posterior lateral plate mesoderm	whole organism, central nervous system		hindbrain, midbrain		whole organism, central nervous system			ciliary marginal zone		neuroblast (sensu Vertebrata),retina	whole organism,central nervous system
(48 - 72 h)	Pec-fin	hindbrain, iris, midbrain, retinal pigmented epithelium, somite, retina, retinal ganglion cell layer	whole organism, common cardinal vein, epiphysis, heart, hindbrain, midbrain, neural crest, notochord, otic vesicle, parachordal cartilage, posterior cardinal vein, prechordal plate, pronephric duct, shield, somite, swim bladder, swim bladder bud, tract of the postoptic commissure					brain, lens, retina
Larval	Protruding-mouth	retina, retinal ganglion cell layer	whole organism, common cardinal vein, epiphysis, heart, hindbrain, midbrain, neural crest, notochord, otic vesicle, parachordal cartilage, posterior cardinal vein, prechordal plate, pronephric duct, shield, somite, swim bladder, swim bladder bud, tract of the postoptic commissure, gut					brain, lens, retina
	Day 4	retina, retinal ganglion cell layer						brain, lens, retina
	Day 5	retina, retinal ganglion cell layer
	Day 6	retina, retinal ganglion cell layer
	Days 7-13	retina, retinal ganglion cell layer
	Days 14-20	retina, retinal ganglion cell layer
	Days 21-29	retina, retinal ganglion cell layer
Juvenile	Days 30-44	retina, retinal ganglion cell layer
	Days 45-89	retina, retinal ganglion cell layer						ciliary marginal zone				ciliary marginal zone
Adult (90 d - 2 y)		retina, retinal ganglion cell layer													telencephalon ventricular zone, telencephalon radial glial cell

## Sheet: Sheet2
zebrafish	gene	Ensembl gene ID	Ensembl protein ID	expression Stage Range	expression Anatomy
HES2	hes2.1	ENSDARG00000074897	ENSDARP00000102196
	hes2.2	ENSDARG00000068168	ENSDARP00000120678
HES6	her8a	ENSDARG00000016363	ENSDARP00000111735	1-4 somites to Prim-5 (10h-24h)	segmental plate
	her13	ENSDARG00000007097	ENSDARP00000101873	Shield to Prim-5 (6h-24h)	segmental plate, tail bud
				5-9 somites (11h-13h)	somite
	her8.2	ENSDARG00000069675	ENSDARP00000092351
	hes6	ENSDARG00000019335	ENSDARP00000021078	Shield to Prim-5 (6h-24h)	segmental plate, tail bud
				5-9 somites(11h-13h)	somite
HES7	her7	ENSDARG00000017917	ENSDARP00000006074	30%-epiboly to 75%-epiboly (4.7h-8h)	presumptive mesoderm
				75%-epiboly to 5-9 somites (8h-13h)	presumptive segmental plate
				75%-epiboly to 10-13 somites (8h-15h)	segmental plate，tail bud
				1-4 somites to 10-13 somites (10h-15h)	somite
	her11	ENSDARG00000002707	ENSDARP00000017640	75%-epiboly to 5-9 somites(8h-11h)	unspecified
	her1	ENSDARG00000014722	ENSDARP00000027076	30%-epiboly to Germ-ring (4.7h-5h)	presumptive mesoderm
				75%-epiboly to 10-13 somites (8h-15h)	lateral mesoderm, mesoderm
				75%-epiboly to 14-19 somites (8h-16h)	presumptive segmental plate
				75%-epiboly to 5-9 somites,14-19 somites 8h-16h	tail bud
				1-4 somites to 10-13 somites,20-25 somites 8h-20h	somite
				75%-epiboly to 26+ somites 8h-22h	segmental plate
	her5	ENSDARG00000008796	ENSDARP00000123627	90%-epiboly 9h	endodermal cell, midbrain hindbrain boundary neural plate
				Bud 10h	endoderm, midbrain hindbrain boundary neural plate
				1-4 somites 10h-11h	whole organism
				5-9 somites 11h-12h	midbrain hindbrain boundary neural rod
				Bud to 20-25 somites 10h-22h	midbrain hindbrain boundary, midbrain hindbrain boundary neural keel
				Prim-5 30h	midbrain hindbrain boundary
HES5	her4.2	ENSDARG00000094426	ENSDARP00000094985	1-4 somites to 14-19 somites 10h-18h	neural plate, neural rod, neural tube
	her4.5	ENSDARG00000056729	ENSDARP00000094981	Long-pec 48h	ciliary marginal zone
	her4.1	ENSDARG00000056732	ENSDARP00000073730	Bud 10h	presumptive segmental plate
				1-4 somites 10h-11h	hindbrain neural plate,forebrain neural keel, neural plate, tail bud, trigeminal placode,neuroectoderm
				5-9 somites 11h-12h	hindbrain neural keel, neural plate, presumptive diencephalon, presumptive telencephalon, tail bud, trigeminal placode,segmental plate,nervous system,cranial ganglion sensory neuron, forebrain midbrain boundary neural rod, hindbrain neural rod, midbrain neural rod, trigeminal ganglion sensory neuron
				10-13 somites (14h-15h)	segmental plate,cranial ganglion sensory neuron, forebrain midbrain boundary neural rod, hindbrain neural rod, midbrain neural rod, trigeminal ganglion sensory neuron
				14-19 somites 16h-18h	neural tube, segmental plate,cranial ganglion sensory neuron, forebrain midbrain boundary neural rod, hindbrain neural rod, midbrain neural rod, trigeminal ganglion sensory neuron
				20-25 somites 19h-22h	cranial ganglion sensory neuron, forebrain midbrain boundary neural rod, hindbrain neural rod, midbrain neural rod, trigeminal ganglion sensory neuron
				26+ somites 22h	diencephalon, hindbrain, midbrain, neural tube, presumptive neural retina,cranial ganglion sensory neuron, forebrain midbrain boundary neural rod, hindbrain neural rod, midbrain neural rod, trigeminal ganglion sensory neuron
				Prim-5 30h	whole organism,central nervous system, trigeminal ganglion,neuroblast (sensu Vertebrata),central nervous system, trigeminal ganglion,cranial ganglion sensory neuron, forebrain midbrain boundary neural rod, hindbrain neural rod, midbrain neural rod, trigeminal ganglion sensory neuron,hindbrain rhombomere,rhombomere,hindbrain,
				Prim-15 30h	whole organism,neuroblast (sensu Vertebrata),hindbrain
				Prim-25 36h	neuroblast (sensu Vertebrata),hindbrain
				High-pec 42h	neuroblast (sensu Vertebrata)
				Long-pec 48h	neuroblast (sensu Vertebrata),retina
	her4.3	ENSDARG00000070770	ENSDARP00000007386	Long-pec 48h	whole organism,central nervous system
	her12	ENSDARG00000032963	ENSDARP00000044079	Bud to 14-19 somites(10h-16h)	intermediate mesoderm, lateral mesoderm, neural tube, otic placode, segmental plate, telencephalon
				10-13 somites (14h-15h)	central nervous system, tail bud
	her15.1	ENSDARG00000054562	ENSDARP00000055706	75%-epiboly to 14-19 somites(8h-16h)	adaxial cell, margin, segmental plate, tail bud
				Bud to 14-19 somites (10h-16h)	central nervous system
				1-4 somites (11h-12h)	neural plate
	her15.2	ENSDARG00000054560	ENSDARP00000055705
	her2	ENSDARG00000038205	ENSDARP00000055708	Days 45-89	ciliary marginal zone
	her4.4	ENSDARG00000009822	ENSDARP00000073721
