# Supplementary material for: Comparative and Evolutionary Analysis of the HES/HEY Gene Family Reveal Exon/Intron Loss and Teleost Specific Duplication Events
Source: PLoS One. 2012 Jul 13;7(7):e40649. doi: 10.1371/journal.pone.0040649 (PMC3396596; doi:10.1371/journal.pone.0040649)
Supplement: Table S6 — The expression pattern of HES/HEY genes in human body sites. Based on the information of Unigene in NCBI, the data of TPM (transcripts per million) was extracted. The “+” represents the value of TPM. One “+”: 0–50, two “+”: 50–100, three “+”: >100. (XLS) [file pone.0040649.s012.xls]

## Sheet: Sheet1
The expression in body sites of all 13 human HES/HEY genes
Body Sites	HEY1	HEY2	HEYL	DEC1	DEC2	HESL	HES1	HES2	HES3	HES4	HES5	HES6	HES7
adipose tissue	++	0	0	+++	0	0	0	0	0	0	0	0	0
adrenal gland	0	+	0	++	++	0	0	0	0	0	0	0	0
ascites	0	0	0	+	0	0	++	0	0	+	0	+++	0
bladder	+	0	0	+++	++	0	++	0	0	0	0	0	0
blood	0	0	0	+++	0	0	+	0	0	0	0	0	0
bone	++	+	+	+	++	0	+	0	0	+	0	0	++
bone marrow	+	0	0	++	0	0	0	0	0	0	0	0	0
brain	+++	+	+	+	+	0	+	+	0	+	+	++	0
cervix	++	0	0	+++	0	0	0	+	0	0	0	0	+
connective tissue	0	+	0	+++	+	0	+	+	0	0	0	0	0
ear	+++	0	0	+++	0	0	++	0	0	0	0	0	0
embryonic tissue	+	0	+	++	0	0	++	+	+	+	+	+	0
esophagus	+	0	0	+	0	0	+	0	0	0	0	0	0
eye	+	+	++	+++	+++	0	+++	+	0	+	+	++	0
heart	++	0	++	+	+	0	+	0	0	0	+	0	0
intestine	+	+	+	++	+	0	+	+	0	+	+	+	0
kidney	+	0	+	+++	+	0	+	0	0	+	0	0	0
larynx	0	+	0	+++	0	0	0	0	0	0	0	0	0
liver	+	+	+	++	+	0	+++	+	0	0	0	0	0
lung	+	+	+	+++	+	0	+	+	0	+	+	++	0
lymph	+	0	0	0	0	0	0	0	0	0	0	0	0
lymph node	+	0	0	++	+++	0	++	0	0	0	0	+	0
mammary gland	+	0	+	+++	0	0	+	0	0	+	0	+	0
mouth	+	0	0	+++	0	0	+	+++	0	0	0	0	0
muscle	+	+	+++	++	+	0	+	+	0	+	0	+	0
nerve	+++	0	0	+++	0	0	+++	0	0	++	0	0	0
ovary	+	+	+	++	++	+	+	0	0	+	0	++	+
pancreas	+	0	++	+++	+	0	++	+	0	+	0	+	0
parathyroid	0	0	0	0	+++	0	+++	0	0	0	0	0	0
pharynx	0	0	0	+++	0	0	+	+	0	0	0	0	0
pituitary gland	0	0	0	++	+++	0	+++	0	0	0	0	0	0
placenta	+	+	++	++	+	0	++	+++	0	+	0	+	0
prostate	+	0	+	++	+	0	++	0	0	0	0	+	+
salivary gland	0	0	0	0	0	0	0	0	0	0	0	0	0
skin	+	0	0	++	++	0	+	+	0	0	0	+++	0
spleen	+	0	+	++	0	0	+	0	0	0	0	0	0
stomach	0	+	+	++	0	0	++	0	0	+	0	0	0
testis	+	+	+	+	+	0	+	0	0	0	0	+	0
thymus	0	0	0	++	0	0	+	0	0	+	0	0	0
thyroid	0	0	0	+++	+	0	+	0	0	0	0	0	0
tonsil	0	0	0	0	0	0	0	0	0	0	0	0	0
trachea	+++	+	0	+++	0	0	0	++	0	0	0	0	0
umbilical cord	0	0	0	0	0	0	++	0	0	0	0	0	0
uterus	+	+	+	+++	+	0	+	+	0	+	0	+	0
vascular	++	++	0	+	+	0	+	0	0	0	0	0	0
Data from the EST profiles of NCBI Unigene database.
0:no expression,+: relative expression value <50, ++: relative expression value >50 and <100, +++: relative expression value >100
